# Supplementary material for: Differential Expression of Yersinia pseudotuberculosis General Porin Genes during Short- and Long-Term Antibiotic Stresses
Source: Molecules. 2021 Jun 28;26(13):3956. doi: 10.3390/molecules26133956 (PMC8272246; doi:10.3390/molecules26133956)
Supplement: Supplementary file 1 [file molecules-26-03956-s001.zip]

Archive with 5 entries (5 files):
- Figure S3.tiff
- FigureS1.tif
- FigureS2.tiff
- Supplementary_materials.pdf
- Table S2.xlsx
