# Supplementary material for: Differential Expression of Yersinia pseudotuberculosis General Porin Genes during Short- and Long-Term Antibiotic Stresses
Source: Molecules. 2021 Jun 28;26(13):3956. doi: 10.3390/molecules26133956 (PMC8272246; doi:10.3390/molecules26133956)
Supplement: Supplementary file 1 [file molecules-26-03956-s001.zip › Table S2.xlsx]

## Sheet: Sheet1
Table S2. Nucleotide sequences of Yersinia pseudotuberculosis 488 genes used in the study.
Gene name	Nucleotide sequence
Porins
ompF_Yersinia_pseudotuberculosis_488	ATGATGAAGCGCAATATTCTTGCAGTAGTAATCCCAGCTCTGTTAGCCGCTGGTGCAGCTAATGCAGCAGAAATCTATAACAAAGATGGCAACAAACTTGACCTGTACGGTAAAGTTGACGCACGTCACTCTTTCTCCGATAACAACAAACAAGATGGCGACAAGTCTTACGTTCGTTTCGGCTTCAAAGGTGAAACCCAAATTACTGACCAACTGACCGGTTACGGCCAGTGGGAATACAACATTCAAGCAAACAACGCTGAAGATTCAGGCGCTCAAGACGGCAACGCAACCCGTCTGGGCTTTGCTGGTCTGAAATTTGCTGAATTCGGTTCATTCGACTATGGCCGTAACTACGGCGTAATCTATGACGTTAACGCATGGACTGACATGCTGCCA…
ompC_Yersinia_pseudotuberculosis_488	ATGAAACTTCGAGTTCTTTCATTCATTATTCCGGCCTTATTGGTTGCAGGCAGTGCAAGTGCTGCGGAAATATACAATAAAGACGGTAATAAACTGGATTTATACGGTAAAATTGACGGGTTACATTATTTTTCCGATAACAAGAACCTTGATGGTGACCAATCTTACATGCGTTTTGGCCTGAAAGGCGAAACACAAATCACTGACCAACTGACTGGTTATGGTCAGTGGGAATATCAGGTCAATCTGAATAAAGCAGAGAATGAGGACGGGAACCACGACAGTTTCACCCGTGTAGGTTTTGCGGGTCTGAAATTTGCTGACTACGGTTCATTAGATTATGGCCGTAACTACGGTGTCCTGTACGATGTCACTTCATGGACTGACGTTCTGCCAGAA…
ompY_Yersinia_pseudotuberculosis_488	ATGAAAAACATCGCGATGGCTTTGGCAGCCACACTGGGTATCATTCCAGCTCTTTCAAGTGCAGCGGAAATTTATAATAAAGATGGCAACAAGTTGGATTTTTATGGGCGGGTTGCTGCGAAATACCTATTTAAAAAACAGAGCAATGAAGATGCAACTTATGTGCGTATTGGTTTCAAGGGTGAAACAAAAATAAATAGCCAGCTAACTGGTTTCGGTCAGTGGGAATATAACATCGCAGCTAACAACACAGAATCTCAGGGTGATAAGGGCAATAAAACCCGTTTGGGCTTTGCGGGTCTGAAGTTAGCTGATTACGGGTCTTTCGACTATGGCCGCAACTATGGTGTTGTCTATGACGTGCTGTCCTATACCGATATGTTGCCTGAATTTGGTGGT…
lamB_Yersinia_pseudotuberculosis_488	ATGATTACTCTGCGCAAGTTACCAATAGCACTGGCTGTTGCCGCTGGTGTCCTCTCCACTCAGGCCATGGCGGTTGATTTCCATGGTTATGCGCGTTCCGGGATTGGCTGGACGGCAAGCGGTGGTGAACAACAATGTTTCCAAACTACAGGTGCTCAAAGTAAATACCGTCTGGGCAACGAGTGTGAAACCTATGCGGAACTTAAATTAGGCCAGGAATTGTGGAAAGAAGGCGATAAGAGCTTCTATCTCGATACCAACGTCGCCTATTCCGTTTCACAGCGTGATGACTGGGAATCCACTGATCCGGCTTTCCGTGAAGCCAATGTGCAGGGTAAAAACCTGATCGAATCATTACCGGGCTCCACTATCTGGGCCGGTAAGCGTTTCTATCAACGT…
ompA_Yersinia_pseudotuberculosis_488	ATGAAAAAGACAGCTATCGCATTAGCAGTGGCACTGGTAGGTTTCGCTACAGTAGCGCAAGCCGCACCAAAAGATAACACCTGGTACACCGGTGGTAAATTGGGTTGGTCTCAGTATCAAGATACTGGTTCTATCATCAATAACGATGGTCCAACTCATAAAGATCAGCTGGGTGCCGGTGCGTTCTTCGGTTACCAAGCAAATCAGTACCTGGGCTTTGAGATGGGATACGACTGGCTTGGTCGTATGCCTTACAAAGGCGACATCAATAATGGCGCTTTCAAGGCTCAAGGCGTTCAGTTAGCAGCTAAACTGAGCTACCCAGTAGCACAAGACCTTGACGTATATACCCGTCTGGGTGGTTTAGTATGGCGTGCAGATGCTAAAGGCTCCTTCGAT…
ompX_Yersinia_pseudotuberculosis_488	ATGAAAAAAATTGCATGTCTTTCAGCGGTAGCAGCGTGTGTGTTAGCCGTGACCGCAGGTTCTGCCTTTGCAGGTCAAAGCACCGTTTCTGGTGGTTATGCCCAGAGCGATTATCAAGGTGTTGCGAACAAGTCTTCAGGTTTTAACCTGAAATACCGTTATGAGTGGAGTGACTCTCAACTGGGTTACATCACCTCTTTCACTCACACTGAAAAAAGCGGTTTCGGTGACGAAGCGGTTTACAACAAAGCGCAATATAATGCGATTACCGGTGGTCCAGCATACCGCATCAATGATTGGGCTAGCATTTATGGTCTGGTCGGTGTGGGTCATGGTCGTTTCACCCAAAACGAGTCAGCATTCGTTGGTGATAAACACAGCACCAGTGACTACGGCTTC…
Transcriptional factors
marA48_Yersinia_pseudotuberculosis_488	ATGGATCAAGCCAGTATCATTCGTGACTTGCTTAGCTGGCTAGAAAGTCATTTAGACCAGCCTTTAGCTCTGGACAATGTTGCTGCCAAAGCGGGTTATTCGAAATGGCATTTGCAGCGAATGTTCAAGGATGTCACCGGGAATGCTATCGGTGCTTATATCCGTGCAAGAAGGCTATCAAAAGCCGCTGTCGCGTTACGTTTAACCAGTCGCCCTATTCTGGATATCGCTCTGCAATATCGTTTTGATTCGCAGCAAACTTTTACCCGCGCGTTTAAAAAACAGTTTGCACAGACGCCCGCATTATACCGACGGGCTGAAGACTGGCACTCATCTGGAATATGTCCACCGATCCGCTTAGGAACATATACCCTGCCTCAACCTGAATTTATTACCTTA…
marA47_Yersinia_pseudotuberculosis_488	ATGATGAGTGAAGACATATTGTTTATAGAAGAATTAATCGAGTGGATTGAAATAAATTTAGAAAAAAGGCCGACATTAGACGATGTGGCAAAGATCTCCGGATATTCAAAATGGCATTTACAACGGAAGTTTAAGAGTATCGTTGGGCTACAACTGGCATCCTATATCCGTGGGCGAGTGTTGACCCGAGCTGCGGTTGCGTTGCGTATATCAAGAAAGCCTATTATTACTATCTCTGATGAATTGGGATTTGACTCGCAACAGACCTTTACACGTACCTTTAAAAAACGGTTTGGCGTGACACCAAACAGCTTCCGCCAGATGAACCATTGGGATGTTCAGGGGATGATCCCTCGCTTCGGATTCTACGAAAATTATACGCCGGAAATCAAGCAGGTA…
ompR_Yersinia_pseudotuberculosis_488	ATGCAAGAGAATCACAAGATTCTGGTCGTTGATGACGATATGCGTCTACGTGCGCTACTAGAACGTTATTTGACGGAGCAAGGTTTTCAGGTCCGCAGTGTGGCTAATGCTGAACAGATGGATCGCTTGCTGACTCGTGAGTCCTTCCACCTGATGGTACTTGACCTGATGTTACCGGGCGAAGATGGTTTGTCGATTTGCCGCCGCCTGCGTAGTCAAAGTAATCCGATGCCAATCATTATGGTGACGGCAAAAGGCGAAGAAGTGGACCGTATCGTTGGGCTGGAAATCGGTGCGGATGATTATATTCCCAAGCCATTCAACCCTCGCGAATTACTGGCTCGTATCCGTGCGGTACTGCGCCGTCAGGCAAACGAACTGCCGGGAGCGCCTTCACAA…
qRT-PCR fragments are highlighted in blue, locations of primers are underlined
